# Supplementary material for: Emotional Tone, Analytical Thinking, and Somatosensory Processes of a Sample of Italian Tweets During the First Phases of the COVID-19 Pandemic: Observational Study
Source: J Med Internet Res. 2021 Oct 27;23(10):e29820. doi: 10.2196/29820 (PMC8552964; doi:10.2196/29820)
Supplement: Multimedia Appendix 1 [file jmir_v23i10e29820_app1.xlsx]

## Sheet: 29820-517940-1-SP (1)
ID,"Phase","Group.date","new_cases","new_discharges","new_deaths","toneOK","perceptualOK","analyticOK"
1,1,18316,221,,,-1.2774174829615,1.39865681309622,-4.37872658006175
2,1,18317,93,0,3,-1.22920716511183,1.48580144370052,-3.657426869886
3,1,18318,78,2,2,-1.29678883818126,1.37398746169324,-3.14958504716061
4,1,18319,250,42,5,-1.37733168655223,1.376441133932,-2.25983034438652
5,1,18320,238,1,4,-1.17392711653871,1.45432493751777,-3.92799275655128
6,1,18321,240,4,8,-1.21160931174089,1.4326779877043,-3.92097473384315
7,1,18322,566,33,5,-1.03662815276299,1.23645499912589,-0.277183253603725
8,1,18323,342,66,18,-1.0457807634905,1.47472184050403,-0.867421088702804
9,1,18324,466,11,27,-1.03774954891149,1.38274238208462,-1.32614310045362
10,1,18325,587,116,28,-0.956852295347785,1.34328952976899,-0.522863505134706
11,1,18326,769,138,41,-0.988041330771059,1.29462732206094,-0.747180813562327
12,1,18327,778,109,49,-0.886989447686914,1.36897734246691,-2.13021733242892
13,1,18328,1247,66,36,-1.33459729673754,1.14573619768038,-3.22787134107854
14,1,18329,1492,33,133,-1.08385322350693,1.20378130388373,-1.86966412005763
15,2,18330,1797,102,97,-0.89944863000672,1.12638986166935,-2.61373469931152
16,2,18331,977,280,168,-0.84563368150619,1.23955812927878,-1.21414853533575
17,2,18332,2313,41,196,-0.759340210417078,1.15270758066827,-3.16746543065026
18,2,18333,2651,213,189,-0.893350519769464,1.25897078812086,-5.61584924787195
19,2,18334,2547,181,250,-0.89068078846522,1.44010629972829,-7.21722035446677
20,2,18335,3497,527,175,-0.885028525643157,1.40260464389491,-7.88268809303748
21,2,18336,3590,369,368,-0.876671544103361,1.32655439455022,-5.73324199776569
22,2,18337,3233,414,349,-0.865487007460071,1.35575667150653,-5.87680688930056
23,2,18338,3526,192,345,-0.805641934891289,1.34289141331304,-5.68881687026807
24,2,18339,4207,1084,475,-0.966714309362998,1.32923523374388,-6.45630313865713
25,2,18340,5322,415,427,-0.938778495001676,1.35895668336572,-6.06967467765614
26,2,18341,5986,689,627,-1.01320053679381,1.36278349423236,-6.68607344315347
27,2,18342,6557,943,793,-0.963543712793449,1.35575809297515,-8.22495556829353
28,2,18343,5560,952,651,-0.910285101766878,1.28463131838242,-4.99524369006731
29,2,18344,4789,408,601,-0.871795370458211,1.33691218416975,-4.51818148183284
30,2,18345,5249,894,743,-0.873609753542177,1.31419939725994,-4.8997579178967
31,2,18346,5210,1036,683,-0.910676842678995,1.27656298016746,-5.0541081929407
32,2,18347,6153,999,662,-0.8532165814391,1.35214835519728,-4.78610933573268
33,2,18348,5959,589,969,-1.00815402058833,1.3198202933583,-6.65335028584934
34,2,18349,5974,1434,889,-0.925746710856684,1.26201971507787,-5.83316034706815
35,2,18350,5217,646,756,-0.872443288740865,1.23671213713135,-4.50487165154074
36,2,18351,4050,1590,812,-0.813760604445751,1.24858134720104,-4.07913302339256
37,2,18352,4053,1109,837,-0.83478172182669,1.23426644728501,-4.52104829871217
38,2,18353,4782,1118,727,-0.826183234053115,1.18197325639116,-3.05168131049888
39,2,18354,4668,1431,760,-0.801152301750998,1.30766876398824,-2.99583422016939
40,2,18355,4585,1480,766,-0.827889301953324,1.27848109891894,-4.13066031990906
41,2,18356,4805,1238,681,-0.850179952177093,1.29192762471343,-5.06517111890813
42,2,18357,4316,819,525,-0.808138641804751,1.19507692597709,-3.59477786664728
43,2,18358,3599,1022,636,-0.796407591588414,1.19024676630075,-3.95436804655469
44,2,18359,3039,1555,604,-0.855409960109793,1.17331700653326,-3.29218710563668
45,2,18360,3836,2099,542,-0.836815948277001,1.19283606865033,-3.46547894259667
46,2,18361,4204,1979,610,-0.725268591540828,1.18403010280205,-2.52554051690687
47,2,18362,3951,1985,570,-0.865530527877889,1.12969494437812,-3.36515640516385
48,2,18363,4694,2079,619,-0.906273597111664,1.29683783300885,-6.01499282228849
49,2,18364,4092,1677,431,-0.864406250170972,1.2949189731862,-5.4063710273062
50,2,18365,3153,1224,566,-0.848426154512021,1.19075744789916,-4.23505678562189
51,2,18366,2972,1695,602,-0.84141626704622,1.1269574852584,-2.65614157415806
52,2,18367,2667,962,578,-0.848937718369628,1.1371408742509,-4.02196538344457
53,2,18368,3786,2072,525,-0.782961161775744,1.21034195256352,-3.38680853263337
54,2,18369,3493,2563,575,-0.768657825159688,1.20211607739558,-3.87555012687145
55,2,18370,3491,2200,482,-0.872654434784506,1.26341024620117,-4.43866337416688
56,2,18371,3047,2128,433,-0.874179505868199,1.30068932132617,-4.42227953089531
57,2,18372,2256,1822,454,-0.802040071057217,1.17708098205709,-3.42445367523183
58,2,18373,2729,2723,534,-0.826205854933645,1.24749154571711,-3.06469454904398
59,2,18374,3370,2943,437,-0.772139677911665,1.1821584701943,-2.63044536570921
60,2,18375,2646,3033,464,-0.806313303043757,1.22711373478986,-3.08304718633938
61,2,18376,3021,2922,420,-0.798579008701516,1.17888314768916,-2.60350432709656
62,2,18377,2357,2622,415,-0.813753882640757,1.15528936523664,-4.54160679231778
63,2,18378,2324,1808,260,-0.860356329834324,1.20930814863412,-5.37575235945997
64,2,18379,1739,1696,333,-0.869989984454131,1.29041078979111,-5.23997065009602
65,2,18380,2091,2317,382,-0.881048941986191,1.3726447653588,-4.23226654012637
66,2,18381,2086,2311,323,-0.837591277317451,1.1933863263281,-3.85109010932117
67,2,18382,1872,4693,285,-0.811474558901059,1.35465608817544,-4.48556181297701
68,2,18383,1965,2304,269,-0.848212363925628,1.24563161277492,-3.58426552263799
69,2,18384,1900,1665,474,-0.789490858182166,1.27550863925717,-4.90263590676303
70,2,18385,1389,1740,174,-0.814567283554841,1.2055210441095,-3.66671920539877
71,3,18386,1221,1225,195,-0.780910688545307,1.17086423592599,-2.6826949430326
72,3,18387,1075,2352,236,-0.793042819343246,1.20071668345082,-3.40775995695358
73,3,18388,1444,8014,369,-0.83939810060658,1.21504368604865,-2.84638683904173
74,3,18389,1401,3031,274,-0.904523489701729,1.24284248639526,-4.1515949188882
75,3,18390,1327,2747,243,-0.889575817786271,1.22953160399528,-3.12128310053783
76,3,18391,1083,4008,194,-0.988332986544597,1.36399509293938,-5.07972424515652
77,3,18392,802,2155,165,-0.854905604095013,1.21999340764892,-2.74270489235973
78,3,18393,744,1401,179,-0.894330500539683,1.23535167171671,-1.96344311221504
79,3,18394,1402,2452,172,-0.849187274499785,1.26695918348155,-1.89874049019946
80,3,18395,888,3502,195,-0.880674893705956,1.26632754893445,-2.65287891949083
81,3,18396,992,2747,262,-0.809410271370228,1.34013809002035,-3.34641483926971
82,3,18397,789,4917,242,-0.832506980752307,1.24901620874353,-4.56079323270494
83,3,18398,875,2605,153,-0.785929748997475,1.37021001039655,-5.51587253824447
84,3,18399,675,2366,145,-0.787061433528351,1.25811003517459,-3.65420214380516
85,3,18400,451,2150,99,-0.755381052205559,1.26658493244675,-2.05045379091849
86,3,18401,813,2075,162,-0.807256339904525,1.22140786322617,-0.655901765181673
87,3,18402,665,2881,161,-0.833086883742408,1.16465559482045,-0.621418603010499
88,3,18403,642,2278,156,-0.884239437420627,1.2449682190673,-2.00946067188556
89,3,18404,652,2160,130,-0.811941294145388,1.22076527546418,-3.11353706957534
90,3,18405,669,2120,119,-0.971408165493692,1.64704056276326,-6.35473408708139
91,3,18406,531,1639,50,-0.993077627320729,1.27679918850524,-3.83925782295545
92,3,18407,300,1502,92,-0.949621835051278,1.22064191610524,-1.96257411485685
93,3,18408,397,2677,78,-0.907944054922582,1.29197693410884,-1.77166500677237
94,3,18409,584,2443,117,-0.820336729706613,1.32837367799395,-2.12627778079476
95,3,18410,593,3503,70,-0.848577977875815,1.33456352472509,-2.82098793375914
96,3,18411,516,2240,87,-0.902899600545029,1.31086890190644,-3.93031148947403
97,3,18412,416,2789,111,-1.07321799598774,1.373818995034,-7.70689999671126
98,3,18413,355,1874,75,-1.07789679080263,1.41305693595138,-7.14564390088845
99,3,18414,178,848,60,-1.00394893693093,1.29480313009138,-6.63828580367046
100,3,18415,318,1737,55,-0.936102530223955,1.28649501222171,-5.18524737398428
101,3,18416,321,846,71,-0.834119322206795,1.27400303901845,-3.38573595250914
102,3,18417,177,957,88,-0.917209784099849,1.24489157550575,-3.87190882458755
103,3,18418,518,1886,85,-0.761328062298495,1.36664200837434,-5.09206299559269
104,3,18419,270,1297,72,-0.92241778184414,1.39993278772584,-5.68289470244618
105,3,18420,197,759,53,-0.889150817368206,1.28985915166678,-4.14835750303086
106,3,18421,280,747,65,-0.822013281674003,1.33450367092806,-4.27088241723452
107,3,18422,283,2062,79,-0.716453623564267,1.23202086181356,-2.31338901172323
108,3,18423,202,1293,71,-0.801385022177501,1.22722733856449,-2.05580883580527
109,3,18424,379,1399,53,-0.781423422031695,1.30914820393328,-1.63893883803859
110,3,18425,163,1747,56,-0.75411225448736,1.27427516210882,-2.80231110797857
111,3,18426,346,1780,78,-0.712619614077711,1.26113582292582,-6.34826038278744
112,3,18427,338,1505,44,-0.659459617604732,1.40742365536982,-3.88246690810178
